# Supplementary material for: Gene shaving using a sensitivity analysis of kernel based machine learning approach, with applications to cancer data
Source: PLoS One. 2019 May 23;14(5):e0217027. doi: 10.1371/journal.pone.0217027 (PMC6532884; doi:10.1371/journal.pone.0217027)
Supplement: S1 Table — (XLSX) [file pone.0217027.s001.xlsx]

## Sheet: Sheet1
GO (Gene Ontology) biological process categories for 210 genes for Colon cancer dataset
ID:GO:0022610 Name:biological adhesion
C=1673; O=26; E=6.59; R=3.95; PValue=2.15e-10; FDR=1.84e-06
userid	Gene Symbol	Gene Name	Entrez Gene
L08187	EBI3	Epstein-Barr virus induced 3	10148
M76378	CSRP1	cysteine and glycine rich protein 1	1465
Z11692	EEF2	eukaryotic translation elongation factor 2	1938
D12686	EIF4G1	eukaryotic translation initiation factor 4 gamma 1	1981
M63167	AKT1	AKT serine/threonine kinase 1	207
V00523	HLA-DRA	major histocompatibility complex, class II, DR alpha	3122
V00522	HLA-DRB3	major histocompatibility complex, class II, DR beta 3	3125
Y00264	APP	amyloid beta precursor protein	351
X57206	ITPKB	inositol-trisphosphate 3-kinase B	3707
X79683	LAMB2	laminin subunit beta 2	3913
X82456	LASP1	LIM and SH3 protein 1	3927
M57710	LGALS3	galectin 3	3958
M29273	MAG	myelin associated glycoprotein	4099
D63878	2018-09-02	septin 2	4735
M36981	NME2	NME/NM23 nucleoside diphosphate kinase 2	4831
X61971	PSMB6	proteasome subunit beta 6	5694
X63432	ACTB	actin beta	60
X79066	ZFP36L1	ZFP36 ring finger protein like 1	677
X12369	TPM1	tropomyosin 1 (alpha)	7168
Z46389	VASP	vasodilator-stimulated phosphoprotein	7408
M84739	CALR	calreticulin	811
M94345	CAPG	capping actin protein, gelsolin like	822
D21261	TAGLN2	transgelin 2	8407
L33075	IQGAP1	IQ motif containing GTPase activating protein 1	8826
D14662	PRDX6	peroxiredoxin 6	9588
M33680	CD81	CD81 molecule	975
ID:GO:0007155 Name:cell adhesion
C=1667; O=25; E=6.56; R=3.81; PValue=1.19e-09; FDR=5.08e-06
userid	Gene Symbol	Gene Name	Entrez Gene
L08187	EBI3	Epstein-Barr virus induced 3	10148
M76378	CSRP1	cysteine and glycine rich protein 1	1465
Z11692	EEF2	eukaryotic translation elongation factor 2	1938
D12686	EIF4G1	eukaryotic translation initiation factor 4 gamma 1	1981
M63167	AKT1	AKT serine/threonine kinase 1	207
V00523	HLA-DRA	major histocompatibility complex, class II, DR alpha	3122
V00522	HLA-DRB3	major histocompatibility complex, class II, DR beta 3	3125
Y00264	APP	amyloid beta precursor protein	351
X57206	ITPKB	inositol-trisphosphate 3-kinase B	3707
X79683	LAMB2	laminin subunit beta 2	3913
X82456	LASP1	LIM and SH3 protein 1	3927
M57710	LGALS3	galectin 3	3958
M29273	MAG	myelin associated glycoprotein	4099
D63878	2018-09-02	septin 2	4735
M36981	NME2	NME/NM23 nucleoside diphosphate kinase 2	4831
X61971	PSMB6	proteasome subunit beta 6	5694
X63432	ACTB	actin beta	60
X79066	ZFP36L1	ZFP36 ring finger protein like 1	677
X12369	TPM1	tropomyosin 1 (alpha)	7168
Z46389	VASP	vasodilator-stimulated phosphoprotein	7408
M84739	CALR	calreticulin	811
M94345	CAPG	capping actin protein, gelsolin like	822
D21261	TAGLN2	transgelin 2	8407
L33075	IQGAP1	IQ motif containing GTPase activating protein 1	8826
D14662	PRDX6	peroxiredoxin 6	9588
ID:GO:0098609 Name:cell-cell adhesion
C=1138; O=19; E=4.48; R=4.24; PValue=4.14e-08; FDR=1.18e-04
userid	Gene Symbol	Gene Name	Entrez Gene
L08187	EBI3	Epstein-Barr virus induced 3	10148
M76378	CSRP1	cysteine and glycine rich protein 1	1465
Z11692	EEF2	eukaryotic translation elongation factor 2	1938
D12686	EIF4G1	eukaryotic translation initiation factor 4 gamma 1	1981
M63167	AKT1	AKT serine/threonine kinase 1	207
V00523	HLA-DRA	major histocompatibility complex, class II, DR alpha	3122
V00522	HLA-DRB3	major histocompatibility complex, class II, DR beta 3	3125
X57206	ITPKB	inositol-trisphosphate 3-kinase B	3707
X82456	LASP1	LIM and SH3 protein 1	3927
M57710	LGALS3	galectin 3	3958
D63878	2018-09-02	septin 2	4735
X61971	PSMB6	proteasome subunit beta 6	5694
X63432	ACTB	actin beta	60
X79066	ZFP36L1	ZFP36 ring finger protein like 1	677
Z46389	VASP	vasodilator-stimulated phosphoprotein	7408
M94345	CAPG	capping actin protein, gelsolin like	822
D21261	TAGLN2	transgelin 2	8407
L33075	IQGAP1	IQ motif containing GTPase activating protein 1	8826
D14662	PRDX6	peroxiredoxin 6	9588
ID:GO:0016032 Name:viral process
C=717; O=15; E=2.82; R=5.31; PValue=8.53e-08; FDR=1.63e-04
userid	Gene Symbol	Gene Name	Entrez Gene
X57351	IFITM2	interferon induced transmembrane protein 2	10581
U21909	CFL1	cofilin 1	1072
L16510	CTSB	cathepsin B	1508
D12686	EIF4G1	eukaryotic translation initiation factor 4 gamma 1	1981
V00523	HLA-DRA	major histocompatibility complex, class II, DR alpha	3122
M10065	APOE	apolipoprotein E	348
L09159	RHOA	ras homolog family member A	387
M69043	NFKBIA	NFKB inhibitor alpha	4792
M26697	NPM1	nucleophosmin	4869
M22806	P4HB	prolyl 4-hydroxylase subunit beta	5034
X61971	PSMB6	proteasome subunit beta 6	5694
Z23115	BCL2L1	BCL2 like 1	598
U14971	RPS9	ribosomal protein S9	6203
U14973	RPS29	ribosomal protein S29	6235
M33680	CD81	CD81 molecule	975
ID:GO:0044764 Name:multi-organism cellular process
C=723; O=15; E=2.85; R=5.27; PValue=9.51e-08; FDR=1.63e-04
userid	Gene Symbol	Gene Name	Entrez Gene
X57351	IFITM2	interferon induced transmembrane protein 2	10581
U21909	CFL1	cofilin 1	1072
L16510	CTSB	cathepsin B	1508
D12686	EIF4G1	eukaryotic translation initiation factor 4 gamma 1	1981
V00523	HLA-DRA	major histocompatibility complex, class II, DR alpha	3122
M10065	APOE	apolipoprotein E	348
L09159	RHOA	ras homolog family member A	387
M69043	NFKBIA	NFKB inhibitor alpha	4792
M26697	NPM1	nucleophosmin	4869
M22806	P4HB	prolyl 4-hydroxylase subunit beta	5034
X61971	PSMB6	proteasome subunit beta 6	5694
Z23115	BCL2L1	BCL2 like 1	598
U14971	RPS9	ribosomal protein S9	6203
U14973	RPS29	ribosomal protein S29	6235
M33680	CD81	CD81 molecule	975
ID:GO:0034248 Name:regulation of cellular amide metabolic process
C=359; O=11; E=1.41; R=7.78; PValue=1.36e-07; FDR=1.63e-04
userid	Gene Symbol	Gene Name	Entrez Gene
Z11692	EEF2	eukaryotic translation elongation factor 2	1938
D12686	EIF4G1	eukaryotic translation initiation factor 4 gamma 1	1981
M63167	AKT1	AKT serine/threonine kinase 1	207
M10065	APOE	apolipoprotein E	348
Y00264	APP	amyloid beta precursor protein	351
M86842	ATF4	activating transcription factor 4	468
M26697	NPM1	nucleophosmin	4869
J04173	PGAM1	phosphoglycerate mutase 1	5223
U14971	RPS9	ribosomal protein S9	6203
X79066	ZFP36L1	ZFP36 ring finger protein like 1	677
M84739	CALR	calreticulin	811
ID:GO:0044403 Name:symbiosis, encompassing mutualism through parasitism
C=752; O=15; E=2.96; R=5.07; PValue=1.58e-07; FDR=1.63e-04
userid	Gene Symbol	Gene Name	Entrez Gene
X57351	IFITM2	interferon induced transmembrane protein 2	10581
U21909	CFL1	cofilin 1	1072
L16510	CTSB	cathepsin B	1508
D12686	EIF4G1	eukaryotic translation initiation factor 4 gamma 1	1981
V00523	HLA-DRA	major histocompatibility complex, class II, DR alpha	3122
M10065	APOE	apolipoprotein E	348
L09159	RHOA	ras homolog family member A	387
M69043	NFKBIA	NFKB inhibitor alpha	4792
M26697	NPM1	nucleophosmin	4869
M22806	P4HB	prolyl 4-hydroxylase subunit beta	5034
X61971	PSMB6	proteasome subunit beta 6	5694
Z23115	BCL2L1	BCL2 like 1	598
U14971	RPS9	ribosomal protein S9	6203
U14973	RPS29	ribosomal protein S29	6235
M33680	CD81	CD81 molecule	975
ID:GO:0044419 Name:interspecies interaction between organisms
C=752; O=15; E=2.96; R=5.07; PValue=1.58e-07; FDR=1.63e-04
userid	Gene Symbol	Gene Name	Entrez Gene
X57351	IFITM2	interferon induced transmembrane protein 2	10581
U21909	CFL1	cofilin 1	1072
L16510	CTSB	cathepsin B	1508
D12686	EIF4G1	eukaryotic translation initiation factor 4 gamma 1	1981
V00523	HLA-DRA	major histocompatibility complex, class II, DR alpha	3122
M10065	APOE	apolipoprotein E	348
L09159	RHOA	ras homolog family member A	387
M69043	NFKBIA	NFKB inhibitor alpha	4792
M26697	NPM1	nucleophosmin	4869
M22806	P4HB	prolyl 4-hydroxylase subunit beta	5034
X61971	PSMB6	proteasome subunit beta 6	5694
Z23115	BCL2L1	BCL2 like 1	598
U14971	RPS9	ribosomal protein S9	6203
U14973	RPS29	ribosomal protein S29	6235
M33680	CD81	CD81 molecule	975
ID:GO:0010608 Name:posttranscriptional regulation of gene expression
C=454; O=12; E=1.79; R=6.71; PValue=1.71e-07; FDR=1.63e-04
userid	Gene Symbol	Gene Name	Entrez Gene
Z11692	EEF2	eukaryotic translation elongation factor 2	1938
D12686	EIF4G1	eukaryotic translation initiation factor 4 gamma 1	1981
M63167	AKT1	AKT serine/threonine kinase 1	207
Y00264	APP	amyloid beta precursor protein	351
M86842	ATF4	activating transcription factor 4	468
M26697	NPM1	nucleophosmin	4869
L28809	YBX1	Y-box binding protein 1	4904
X61971	PSMB6	proteasome subunit beta 6	5694
L38810	PSMC5	proteasome 26S subunit, ATPase 5	5705
U14971	RPS9	ribosomal protein S9	6203
X79066	ZFP36L1	ZFP36 ring finger protein like 1	677
M84739	CALR	calreticulin	811
ID:GO:0002684 Name:positive regulation of immune system process
C=879; O=16; E=3.46; R=4.62; PValue=1.97e-07; FDR=1.68e-04
userid	Gene Symbol	Gene Name	Entrez Gene
L08187	EBI3	Epstein-Barr virus induced 3	10148
L16510	CTSB	cathepsin B	1508
M63167	AKT1	AKT serine/threonine kinase 1	207
V00523	HLA-DRA	major histocompatibility complex, class II, DR alpha	3122
V00522	HLA-DRB3	major histocompatibility complex, class II, DR beta 3	3125
M27749	IGLL1	immunoglobulin lambda like polypeptide 1	3543
X57206	ITPKB	inositol-trisphosphate 3-kinase B	3707
M57710	LGALS3	galectin 3	3958
J03210	MMP2	matrix metallopeptidase 2	4313
M69043	NFKBIA	NFKB inhibitor alpha	4792
X61971	PSMB6	proteasome subunit beta 6	5694
L38810	PSMC5	proteasome 26S subunit, ATPase 5	5705
X63432	ACTB	actin beta	60
X79066	ZFP36L1	ZFP36 ring finger protein like 1	677
M84739	CALR	calreticulin	811
M33680	CD81	CD81 molecule	975
C: the number of reference genes in the category
O: the number of genes in the gene set and also in the category
E: the expected number in the category
R: ratio of enrichment
PValue: p value from hypergeometric test
FDR: false discovery rate
