# Supplementary material for: Gene shaving using a sensitivity analysis of kernel based machine learning approach, with applications to cancer data
Source: PLoS One. 2019 May 23;14(5):e0217027. doi: 10.1371/journal.pone.0217027 (PMC6532884; doi:10.1371/journal.pone.0217027)
Supplement: S2 Table — (XLSX) [file pone.0217027.s002.xlsx]

## Sheet: Sheet1
KEGG (Kyoto Encyclopedia of Genes and Genomes) Pathways for 210 genes for Colon cancer dataset
ID:hsa05145 Name:Toxoplasmosis - Homo sapiens (human)
C=118; O=6; E=0.69; R=8.69; PValue=5.63e-05; FDR=1.03e-02
userid	Gene Symbol	Gene Name	Entrez Gene
M63167	AKT1	AKT serine/threonine kinase 1	207
V00523	HLA-DRA	major histocompatibility complex, class II, DR alpha	3122
V00522	HLA-DRB3	major histocompatibility complex, class II, DR beta 3	3125
X79683	LAMB2	laminin subunit beta 2	3913
M69043	NFKBIA	NFKB inhibitor alpha	4792
Z23115	BCL2L1	BCL2 like 1	598
ID:hsa04612 Name:Antigen processing and presentation - Homo sapiens (human)
C=77; O=5; E=0.45; R=11.09; PValue=7.79e-05; FDR=1.03e-02
userid	Gene Symbol	Gene Name	Entrez Gene
L16510	CTSB	cathepsin B	1508
V00523	HLA-DRA	major histocompatibility complex, class II, DR alpha	3122
V00522	HLA-DRB3	major histocompatibility complex, class II, DR beta 3	3125
M84739	CALR	calreticulin	811
L10284	CANX	calnexin	821
ID:hsa05166 Name:HTLV-I infection - Homo sapiens (human)
C=258; O=8; E=1.51; R=5.3; PValue=1.02e-04; FDR=1.03e-02
userid	Gene Symbol	Gene Name	Entrez Gene
M63167	AKT1	AKT serine/threonine kinase 1	207
V00523	HLA-DRA	major histocompatibility complex, class II, DR alpha	3122
V00522	HLA-DRB3	major histocompatibility complex, class II, DR beta 3	3125
M86842	ATF4	activating transcription factor 4	468
M69043	NFKBIA	NFKB inhibitor alpha	4792
Z23115	BCL2L1	BCL2 like 1	598
M84739	CALR	calreticulin	811
L10284	CANX	calnexin	821
ID:hsa04210 Name:Apoptosis - Homo sapiens (human)
C=140; O=6; E=0.82; R=7.32; PValue=1.46e-04; FDR=1.1e-02
userid	Gene Symbol	Gene Name	Entrez Gene
L16510	CTSB	cathepsin B	1508
M63167	AKT1	AKT serine/threonine kinase 1	207
M86842	ATF4	activating transcription factor 4	468
M69043	NFKBIA	NFKB inhibitor alpha	4792
Z23115	BCL2L1	BCL2 like 1	598
X63432	ACTB	actin beta	60
ID:hsa05416 Name:Viral myocarditis - Homo sapiens (human)
C=59; O=4; E=0.35; R=11.58; PValue=3.66e-04; FDR=2.22e-02
userid	Gene Symbol	Gene Name	Entrez Gene
D12686	EIF4G1	eukaryotic translation initiation factor 4 gamma 1	1981
V00523	HLA-DRA	major histocompatibility complex, class II, DR alpha	3122
V00522	HLA-DRB3	major histocompatibility complex, class II, DR beta 3	3125
X63432	ACTB	actin beta	60
ID:hsa04722 Name:Neurotrophin signaling pathway - Homo sapiens (human)
C=121; O=5; E=0.71; R=7.06; PValue=6.48e-04; FDR=3.27e-02
userid	Gene Symbol	Gene Name	Entrez Gene
M63167	AKT1	AKT serine/threonine kinase 1	207
L09159	RHOA	ras homolog family member A	387
M86842	ATF4	activating transcription factor 4	468
M69043	NFKBIA	NFKB inhibitor alpha	4792
M14764	NGFR	nerve growth factor receptor	4804
ID:hsa05205 Name:Proteoglycans in cancer - Homo sapiens (human)
C=205; O=6; E=1.2; R=5; PValue=1.12e-03; FDR=4.86e-02
userid	Gene Symbol	Gene Name	Entrez Gene
M63167	AKT1	AKT serine/threonine kinase 1	207
M85289	HSPG2	heparan sulfate proteoglycan 2	3339
L09159	RHOA	ras homolog family member A	387
J03210	MMP2	matrix metallopeptidase 2	4313
X63432	ACTB	actin beta	60
L33075	IQGAP1	IQ motif containing GTPase activating protein 1	8826
ID:hsa05222 Name:Small cell lung cancer - Homo sapiens (human)
C=86; O=4; E=0.5; R=7.95; PValue=1.52e-03; FDR=5.76e-02
userid	Gene Symbol	Gene Name	Entrez Gene
M63167	AKT1	AKT serine/threonine kinase 1	207
X79683	LAMB2	laminin subunit beta 2	3913
M69043	NFKBIA	NFKB inhibitor alpha	4792
Z23115	BCL2L1	BCL2 like 1	598
ID:hsa04145 Name:Phagosome - Homo sapiens (human)
C=154; O=5; E=0.9; R=5.55; PValue=1.91e-03; FDR=6.44e-02
userid	Gene Symbol	Gene Name	Entrez Gene
V00523	HLA-DRA	major histocompatibility complex, class II, DR alpha	3122
V00522	HLA-DRB3	major histocompatibility complex, class II, DR beta 3	3125
X63432	ACTB	actin beta	60
M84739	CALR	calreticulin	811
L10284	CANX	calnexin	821
ID:hsa05164 Name:Influenza A - Homo sapiens (human)
C=175; O=5; E=1.02; R=4.88; PValue=3.34e-03; FDR=1.01e-01
userid	Gene Symbol	Gene Name	Entrez Gene
M63167	AKT1	AKT serine/threonine kinase 1	207
V00523	HLA-DRA	major histocompatibility complex, class II, DR alpha	3122
V00522	HLA-DRB3	major histocompatibility complex, class II, DR beta 3	3125
M69043	NFKBIA	NFKB inhibitor alpha	4792
X63432	ACTB	actin beta	60
C: the number of reference genes in the category
O: the number of genes in the gene set and also in the category
E: the expected number in the category
R: ratio of enrichment
PValue: p value from hypergeometric test
FDR: false discovery rate
